# Supplementary material for: Novel bacterial proteolytic and metabolic activity associated with dental erosion-induced oral dysbiosis
Source: Microbiome. 2023 Mar 31;11:69. doi: 10.1186/s40168-023-01514-0 (PMC10064782; doi:10.1186/s40168-023-01514-0)
Supplement: Supplementary file 2 — Additional file 1: Figure S1-5. [file 40168_2023_1514_MOESM1_ESM.zip]

Archive with 6 entries (6 files):
- supplemental figure 4.jpg
- supplementary figure 1.jpg
- supplementary figure 2.jpeg
- supplementary figure 5A erosion.jpg
- supplementary figure 5B healthy.jpg
- supplementaryfigure3.jpg
